# Supplementary material for: Association between increasing agricultural use of 2,4-D and population biomarkers of exposure: findings from the National Health and Nutrition Examination Survey, 2001–2014
Source: Environ Health. 2022 Feb 10;21:23. doi: 10.1186/s12940-021-00815-x (PMC8830015; doi:10.1186/s12940-021-00815-x)
Supplement: Supplementary file 1 — Additional file 1. Pounds of 2,4-D Applied on National Acres, 1991–2014. A table of the pounds of 2,4-D applied over time by crop. [file 12940_2021_815_MOESM1_ESM.xlsx]

## Sheet: Sheet1
Additional file 1. Pounds of 2,4-D Applied on National Acres, 1991-2020
.	1991	1992	1993	1994	1995	1996	1997	1998	1999	2000	2001	2002	2003	2004	2005	2006	2007	2008	2009	2010	2011	2012	2013	2014	2015	2016	2017	2018	2019	2020
Almonds	0	0	0	0	0	0	0	0	30240	33297.9	36355.9	39413.8	39720.5	40027.1	40333.7	40640.4	40947	43153.5	45360	46620	47880	49140	53550	54810	57960	61110	64890	68670	74340	74340
Apples	61603.2	64586.2	65766.5	68846.2	71557	93905.7	119259	83830.1	54190.1	47690.2	41748.6	40974	39318.3	46695.9	53318.7	48068.8	38767.8	37353.8	35459	34507.4	32527.7	35418.4	38045.3	40682.9	44648.1	55361.8	66066.7	41237.8	26214.4	26214.4
Apricots	0	0	0	0	0	0	0	0	0	0	0	0	0	794.693	1002.99	680.962	406.454	199.426	0	0	0	748.046	1411.53	2111.44	2659.14	1440.45	474.6	359.711	256.8	256.8
Asparagus	0	17471.8	22699.4	28163.2	18215.1	10275	13481.6	16090.1	12511.5	9240.48	18391.1	26860.5	13559.4	4593.6	4182.79	3982.77	7783.27	9607.53	11474.1	13311.7	10474.5	7768.71	5558.32	3764.48	5411.58	8369.42	8651.77	7411.81	7088.15	7088.15
Barley	0	0	0	0	0	0	0	1018325	810186	953437	819785	836339	898330	721636	582188	485882	527335	514171	395464	287359	227751	330471	326490	285357	346631	297794	245455	254915	275801	275801
Blueberries	0	0	0	0	0	0	0	0	0	0	0	197.608	316.692	675.551	203.053	250.547	289.22	245.474	201.216	302.272	407.57	324.388	229.935	120.231	0	0	0	98.9986	227.464	227.464
Cherries, sweet	7556.64	5445.99	3650.33	5103.46	6443.68	9125.94	10979.6	6696.95	3688.8	4416.65	5230.08	4923.65	4484.4	4073.25	3666.1	4230.32	4820.53	5314.2	5815.58	6390	6699.97	6742.12	6814.89	6456.09	6108.29	6889.8	7104	6907.1	7374.12	7374.12
Cherries, tart	2256.34	2384.26	2509.6	4681.19	6278	7838.54	9628.68	6003.97	3423.42	4013.77	4632.51	3770.82	2883.66	3033.25	3151.55	2920.98	2678.7	2338.43	2012.13	2994.6	4203.36	5493.61	7107.35	8489.19	10051.3	6869.82	4179.52	4894.91	5499.65	5499.65
Corn	3.09905e+06	3.33106e+06	3.86702e+06	4.75104e+06	4.18152e+06	3486076	2.64858e+06	4040316	2.90971e+06	2545632	3.21348e+06	1.57209e+06	2.00566e+06	2.16688e+06	2.26826e+06	2.32632e+06	2.95755e+06	2.89559e+06	3.09144e+06	3.34608e+06	3.78034e+06	4.26773e+06	4.42263e+06	4.39848e+06	5.33459e+06	6.79774e+06	6.14927e+06	5.69841e+06	5.75156e+06	5.75156e+06
Corn, sweet, fresh	0	2761.56	1968.89	1048.37	1125.08	1201.79	1189.01	1176.22	1105.44	1005.1	723.946	214.815	1612.01	2850.85	2696.71	2494.31	2295.22	1972.35	1742.78	1471.59	1460.4	1274.44	1021.26	493.632	529.737	529.737	529.737	529.737	529.737	529.737
Corn, sweet, proc	0	7393.28	6384	5399.04	7150.08	9144.32	11770.9	13959.7	14205.2	12969	8743.03	5436.6	4077.12	2146.04	1095.93	0	0	0	0	0	386.973	837.102	1124.5	1482.82	8439.6	15864.9	15864.9	15864.9	15864.9	15864.9
Cotton	0	0	0	0	0	0	0	95086.8	69905.4	131896	312216	349296	415172	523602	622097	702604	512235	468796	465089	562318	849997	790465	744558	880278	743586	949182	1.28607e+06	1.90279e+06	2.32748e+06	2.32748e+06
Grapefruit	0	0	0	0	0	392.107	819	505.453	250.4	1995.5	5111.04	4471.27	3210	4077.21	4921.73	4784.45	5501.77	4829.28	4568.33	2920.56	1313.8	7636.47	15431.8	24601.3	34850.6	11118.8	691.36	13586	38179.5	38179.5
Grapes, all	0	750.628	1530.06	6460.91	9955.7	5743.43	0	2132	4080.2	4344.91	4606.4	3947.89	1751.04	14386.5	38994.5	38160.2	37241.7	35119.4	33001.9	24939.8	15784	22936.5	33497.7	42886.2	53059.5	32064.9	8481.3	3982.25	0	0
Hazelnuts	17179.7	17293.7	17323.9	17305.6	17202.9	17054	16840.8	14502.1	12345.8	12705.6	13065.4	13425.2	13437.9	13450.5	13463.2	13475.9	13488.6	12811.5	12134.4	12261.2	12049.8	12261.2	12684	12684	14375.2	14375.2	14375.2	14375.2	14375.2	14375.2
Lemons	0	0	0	0	0	0	0	99.7181	200.627	101.468	0	29.31	51.84	24.8	0	0	0	0	0	0	0	0	0	0	0	0	0	0	0	0
Nectarines	0	0	0	0	0	0	0	0	0	324	657	2576.66	5139.2	6974.28	6354.18	5463.39	4338.72	3779.4	2887.59	4505.31	6284.47	6155.42	4721.64	5583.09	5406.85	5334.12	5236	3983.56	3377.14	3377.14
Oats	0	0	0	0	0	0	0	321828	314263	307312	309053	357615	336091	304220	322492	331061	312902	281497	307904	295765	244332	280852	314256	301185	349623	320299	293127	310902	318148	318148
Onions, dry	0	0	0	0	0	0	304.117	620.37	310.642	0	0	0	0	0	2760.75	5463.65	4541.22	3832.84	3144.34	2475.72	1826.97	1198.1	589.112	0	0	0	0	0	0	0
Oranges	0	1280.2	2752.88	9965.9	18508.1	23615.5	24801.8	13944	3495.66	7349.4	7368.3	31934.4	48000	66109.8	84006.9	66163.3	58934.7	42610.8	32867.5	59491.1	92974.4	90404.7	81668.4	67003.6	47442.6	82842.3	107293	123745	130025	130025
Peaches	7857.72	9606.05	11462.9	13089.1	14255.6	17464	20258.3	20703.6	20780.8	16965.2	13610.6	13553.9	11584.2	15678.5	20130.9	20566.9	20817.2	21410	21901	16841.6	11539.6	13935.9	15428	17369.7	19425	25590.4	32991.7	19938.2	13659.8	13659.8
Peanuts	211261	176294	182161	173971	164438	151210	155523	166398	169271	189991	211495	205634	225112	262262	308618	235240	236492	299592	221350	259403	233220	339970	224497	300041	378339	406952	475050	375748	376327	376327
Pears	11459.4	10417.8	8603.06	10396.9	9954.6	16201.2	21315.3	10933	4284.58	6043.66	8079.21	8091.16	6581.79	5391.49	3495.74	3592.04	3662.53	3465.46	3246.15	5296.2	7520.26	7050.24	6001.6	5536.39	5076.06	5681.36	6578.88	7496.9	8233.74	8233.74
Peas, green, proc	0	0	0	0	0	0	0	0	0	0	0	0	0	0	923.633	1782.62	1346.66	931.391	460.092	0	0	0	0	0	0	0	0	0	0	0
Pecans	0	2387.95	4775.89	7163.84	9551.78	11939.7	14327.7	15857.7	17142.6	16162.1	15181.6	14201.1	14883.9	15566.7	16249.5	16932.3	17615.1	17180.2	16745.2	16310.3	15875.4	15440.5	15005.5	14570.6	14135.7	13700.8	14087	14229.7	13746	13746
Plums	0	0	0	917.28	1852.2	926.1	0	0	0	0	0	2151.68	4244.4	6022.8	5634.72	5226.01	4591.87	3791.87	2879.18	2175.65	1393.58	1875	1763.1	2223.9	2703.82	3240	4080	3112.2	1923.6	1923.6
Plums and prunes	618.51	2697.22	4775.94	6854.65	8933.36	11012.1	13090.8	12540.5	11990.2	11439.9	10889.6	10339.3	9828.06	9316.83	8805.59	8294.36	7783.13	4018.37	253.605	243.27	223.395	221.01	206.7	198.75	192.39	192.39	192.39	192.39	192.39	192.39
Potatoes, fall	0	0	0	0	2333.39	0	0	0	2887.2	2690.82	2182.6	1702.85	1047.62	1696.55	2278.8	3001.04	3797.39	4284.92	5166.84	5830.84	8882.67	10517.9	9552.68	7807.49	16777.5	28916.2	28418.7	28264.2	28264.2	28264.2
Prunes	0	0	0	2161.89	4340.3	3868.04	3411.2	3062.81	2730.7	3350.42	3870	4206.75	4341.6	5217.71	6102.36	5619.66	5144.37	4690.65	4250.88	3294	1849.62	5628.15	10342.5	16573.3	24339.4	10088.1	2160	2619.54	3179	3179
Rice	193805	235024	238480	300211	304976	299273	357578	404277	466317	431766	450336	417764	371706	391456	376005	298671	270561	271765	261886	277705	186518	168226	137697	163356	145163	174195	136204	162914	140462	140462
Sorghum	378389	505559	418501	451735	468074	695133	566191	571784	571858	586400	674522	652907	662920	622089	626234	728644	984692	1.19845e+06	1.07682e+06	980064	1.10212e+06	1.25218e+06	1.61245e+06	1.42135e+06	1.67653e+06	1.32197e+06	1.1068e+06	1.11511e+06	1.02746e+06	1.02746e+06
Soybeans	100606	284064	1.72444e+06	2538744	2.84977e+06	3.69595e+06	2.24716e+06	2.08212e+06	1.71579e+06	1.63385e+06	1.24942e+06	1.77875e+06	1.76342e+06	1.77491e+06	1.9427e+06	3.80193e+06	3.57198e+06	4.55739e+06	5.04707e+06	5.43425e+06	5.66373e+06	6.22695e+06	6.58356e+06	7.56963e+06	7.96112e+06	8.86369e+06	1.05138e+07	8.68372e+06	10849060	16058393
Squash	0	4990.3	4366.51	3742.72	3118.94	2495.15	1871.36	1163.05	539.262	0	0	0	0	0	0	0	0	0	0	0	0	0	0	0	0	0	0	0	0	0
Strawberries	0	2925.3	2792.38	2639.4	2147.04	1706.24	2151.8	1956.39	2158.55	2371.68	1149.24	0	0	0	0	0	0	0	0	0	0	0	0	0	0	0	0	0	0	0
Tangelos	0	0	0	0	0	0	0	0	0	0	0	458.338	611.52	1037.69	1319.04	1533.53	1702.75	1253.7	832.832	444.808	63.382	45.3255	28.743	13.266	0	0	0	0	0	0
Tangerines	0	0	0	0	0	0	0	0	0	63.24	124	442.86	1023.3	1962.48	3156.94	3067.79	2605.44	3367.98	3427.27	3254.55	3130.32	3477.91	3501.89	3414.94	3135.76	2385.08	424.08	221.03	0	0
Temples	0	0	0	0	0	0	0	0	0	0	0	347.203	792.96	913.273	976.14	689.693	403.247	403.247	403.247	403.247	403.247	403.247	403.247	403.247	403.247	403.247	403.247	403.247	403.247	403.247
Walnuts	0	0	0	0	0	0	0	0	22232.4	24324	26415.6	28507.2	28046.2	27585.2	27124.3	26663.3	26202.3	26312.6	26422.8	27586.8	28518	28518	32592	33756	34920	36666	38994	40740	42486	42486
Wheat, spring (excl. durum)	2.70885e+06	3120000	3462592	3.28456e+06	3.30558e+06	3.4051e+06	3.61502e+06	2521854	2.46911e+06	2.40959e+06	2.44061e+06	2.41153e+06	1.93594e+06	1.73276e+06	1.68415e+06	1.67417e+06	1.49045e+06	1.54146e+06	1.36191e+06	1.23248e+06	965533	817341	738156	785001	759246	956061	1.2165e+06	1402698	1.29347e+06	1.29347e+06
Wheat, spring durum	601154	372371	289537	0	762792	927828	555087	705827	942576	1122045	671482	528710	512340	434090	429125	258658	290839	344603	290773	251309	114611	150452	111721	127046	197734	264657	273149	263893	176748	176748
Wheat, winter	2321592	3.1368e+06	4.31267e+06	4.95906e+06	4421781	7.63958e+06	4836888	5.12797e+06	1.4023e+06	2.4212e+06	2.26546e+06	2.28213e+06	3.44305e+06	4.28002e+06	4.19054e+06	4.37169e+06	5.67308e+06	6.75335e+06	7.24559e+06	5.65603e+06	5.54283e+06	5.00789e+06	5.52155e+06	5.68855e+06	5.55968e+06	5.35916e+06	5.12489e+06	5.24577e+06	5.15962e+06	5.15962e+06
Total:	9.72324e+06	1.13136e+07	1.46568e+07	1.66533e+07	1.66719e+07	2.05441e+07	1.52675e+07	1.72816e+07	1.20661e+07	1.2956e+07	1.2846e+07	1.16549e+07	1.28303e+07	1.35142e+07	1.37088e+07	1.55486e+07	1.71458e+07	1.9421e+07	2.0042e+07	1.88766e+07	1.92247e+07	1.9968e+07	2.10958e+07	2.22933e+07	2.38643e+07	2.61407e+07	2.72524e+07	2.58397e+07	2.81316e+07	3.33409e+07
Corn, Cotton and Soybeans	3.19965e+06	3.61513e+06	5.59146e+06	7.28979e+06	7.03129e+06	7.18203e+06	4.89574e+06	6.21752e+06	4.69541e+06	4.31138e+06	4.77512e+06	3.70014e+06	4.18425e+06	4.46539e+06	4.83306e+06	6.83085e+06	7.04177e+06	7.92178e+06	8.6036e+06	9.34265e+06	1.02941e+07	1.12851e+07	1.17507e+07	1.28484e+07	1.40393e+07	1.66106e+07	1.79491e+07	1.62849e+07	1.89281e+07	2.41374e+07
