# Supplementary material for: Association between increasing agricultural use of 2,4-D and population biomarkers of exposure: findings from the National Health and Nutrition Examination Survey, 2001–2014
Source: Environ Health. 2022 Feb 10;21:23. doi: 10.1186/s12940-021-00815-x (PMC8830015; doi:10.1186/s12940-021-00815-x)
Supplement: Supplementary file 3 — Additional file 3. Percent National Acres Treated with Glyphosate by Crop Over Time. A table of demonstrating the change in the percent of acres of selected crops treated with glyphosate over time. [file 12940_2021_815_MOESM3_ESM.xlsx]

## Sheet: Sheet1
Additional file 3. Percent National Acres Treated with Glyphosate by Crop Over Time
Crop	1996	1997	1998	1999	2000	2001	2002	2003	2004	2005	2006	2007	2008	2009	2010	2011	2012	2013	2014	2015	2016	2017	2018	2019	2020
Cotton	0.13	0.14	0.3	0.36	0.56	0.578006	0.639	0.7	0.72156	0.74312	0.82656	0.91	0.93667	0.96333	0.99	0.968	0.946	0.924	0.902	0.88	0.84	0.8	0.865	0.93	0.93
Soybeans	0.25	0.28	0.46	0.62	0.62	0.73	0.83	0.86	0.89	0.91	0.962563	0.96547	0.96838	0.97128	0.97419	0.97709	0.98	0.97667	0.97333	0.97	0.915	0.86	0.87	0.90638	0.942763
